# Supplementary material for: Limiting systemic endocrine overtreatment in postmenopausal breast cancer patients with an ultralow classification of the 70-gene signature
Source: Breast Cancer Res Treat. 2022 May 19;194(2):265–78. doi: 10.1007/s10549-022-06618-z (PMC9239940; doi:10.1007/s10549-022-06618-z)
Supplement: Supplementary file 3 — Supplementary file3 Online Resource 3. Data file of all 135 patients with 70-gene signature, clinicopathological characteristics and survival data. (CSV 22 kb) [file 10549_2022_6618_MOESM3_ESM.csv]

yearofdiagnosisafter1989	age3bin	chir2	nodalstatus	PRbin3	KI67	mitosis_cutoff8_def	grade	T	tamrandomisation	yearsoftamoxifen	ultralow3	fuyear	deaddueBC	fu2ndcens	rfiyear	rfievent	drfi2ndcens	drfievent	BCSSmeta2ndcens	BCSSoraftermeta
0	65>	Mastectomy	pos	>=10-50	0	0	2	2	3	3.31553730321697	low risk	6.46680355920602	otherdeath	6.46680355920602	6.46680355920602	0	6.46680355920602	0	0	0
0	55-64	Mastectomy	pos	>=10-50	0	1	3	1	3	1.99315537303217	high risk	17.8288843258042	unknowndeath	17.8288843258042	17.8288843258042	0	17.8288843258042	0	0	0
0	55-64	Mastectomy	neg	>=10-50	10	0	2	2	1	1.07323750855578	low risk	16.8268309377139	alive	16.8268309377139	16.8268309377139	0	16.8268309377139	0	0	0
0	65>	Mastectomy	neg	>=10-50	5	0	1	2	3	3.1047227926078	ultralow	7.49623545516769	otherdeath	7.49623545516769	7.49623545516769	0	7.49623545516769	0	0	0
0	55-64	Breast conserving	pos	>50	0	0	1	2	1	1.02669404517454	low risk	1.02669404517454	otherdeath	1.02669404517454	1.02669404517454	0	1.02669404517454	0	0	0
0	65>	Mastectomy	neg	NEG	NA	NA	2	2	0	0	low risk	5.11430527036276	otherdeath	5.11430527036276	5.11430527036276	0	5.11430527036276	0	0	0
0	65>	Mastectomy	neg	>=10-50	20	1	3	2	3	0.172484599589322	low risk	23.6960985626283	unknowndeath	23.6960985626283	23.6960985626283	0	23.6960985626283	0	0	0
0	65>	Mastectomy	pos	>50	0	0	1	3	1	3.42778918548939	ultralow	3.6933607118412	otherdeath	3.6933607118412	3.6933607118412	0	3.6933607118412	0	0	0
0	65>	Mastectomy	pos	>50	5	0	2	2	0	0	ultralow	7.80013689253936	BCdeath	7.80013689253936	2.11635865845311	1	2.11635865845311	1	1	1
0	55-64	Mastectomy	neg	>=10-50	0	1	2	2	0	0	high risk	12.7310061601643	otherdeath	12.7310061601643	12.7310061601643	0	12.7310061601643	0	0	0
0	65>	Mastectomy	pos	>50	0	1	3	3	1	0	low risk	4.04380561259411	BCdeath	3.71800136892539	3.71800136892539	0	3.71800136892539	0	0	1
0	65>	Mastectomy	neg	NEG	0	1	3	2	1	0.900752908966461	low risk	21.5195071868583	otherdeath	21.5195071868583	21.5195071868583	0	21.5195071868583	0	0	0
0	65>	Mastectomy	pos	>=10-50	0	0	2	1	1	0.150581793292266	low risk	12.8323066392882	otherdeath	5.43189596167009	5.43189596167009	0	5.43189596167009	0	0	0
0	55-64	Mastectomy	pos	NEG	NA	0	1	2	3	3.10198494182067	low risk	14.2340862422998	alive	14.2340862422998	14.2340862422998	0	14.2340862422998	0	0	0
0	65>	Mastectomy	neg	NEG	0	0	1	2	1	0.999315537303217	high risk	15.2580424366872	deathaftermeta	15.2580424366872	10.4887063655031	1	10.4887063655031	1	1	1
0	55-64	Breast conserving	neg	NEG	0	0	1	1	0	0	high risk	6.2258726899384	BCdeath	6.2258726899384	4.03832991101985	1	4.03832991101985	1	1	1
0	55-64	Breast conserving	neg	NEG	20	1	3	1	3	3.04722792607803	low risk	17.6865160848734	otherdeath	17.6865160848734	17.6865160848734	0	17.6865160848734	0	0	0
0	65>	Breast conserving	neg	NEG	10	0	1	2	1	0.955509924709103	ultralow	12.993839835729	unknowndeath	12.993839835729	12.993839835729	0	12.993839835729	0	0	0
0	65>	Mastectomy	neg	>50	NA	0	1	2	1	0.971937029431896	low risk	8.35044490075291	unknowndeath	8.35044490075291	8.35044490075291	0	8.35044490075291	0	0	0
0	65>	Mastectomy	pos	NEG	0	1	2	2	1	1.01574264202601	high risk	3.94798083504449	BCdeath	3.94798083504449	1.51676933607118	1	1.51676933607118	1	1	1
0	55-64	Mastectomy	pos	NEG	0	1	3	2	1	0.952772073921971	high risk	1.36071184120465	BCdeath	1.36071184120465	0.952772073921971	1	0.952772073921971	1	1	1
0	<55	Mastectomy	neg	>50	20	0	2	1	3	1.85626283367556	low risk	34.299794661191	alive	34.299794661191	34.299794661191	0	34.299794661191	0	0	0
0	65>	Mastectomy	pos	NEG	0	0	2	3	3	1.65639972621492	low risk	2.71321013004791	BCdeath	2.71321013004791	1.65639972621492	1	1.65639972621492	1	1	1
0	55-64	Mastectomy	neg	>=10-50	0	1	3	2	1	0.993839835728953	high risk	26.9541409993155	otherdeath	26.9541409993155	26.9541409993155	0	26.9541409993155	0	0	0
0	65>	Breast conserving	neg	NEG	0	0	1	1	0	0	low risk	11.7809719370294	unknowndeath	11.7809719370294	11.7809719370294	0	11.7809719370294	0	0	0
0	65>	Breast conserving	neg	NEG	5	1	2	2	1	0.958247775496235	ultralow	20.9034907597536	otherdeath	20.9034907597536	20.9034907597536	0	20.9034907597536	0	0	0
0	55-64	Mastectomy	neg	NEG	0	1	3	2	1	0.109514031485284	high risk	6.9678302532512	BCdeath	6.9678302532512	3.44147843942505	1	3.44147843942505	1	1	1
0	<55	Mastectomy	pos	NEG	20	1	2	2	1	1.05133470225873	high risk	19.2197125256674	deathaftermeta	2.37371663244353	2.37371663244353	0	2.37371663244353	0	0	1
0	55-64	Breast conserving	pos	>=10-50	20	1	3	2	3	1.21286789869952	high risk	2.02327173169062	BCdeath	2.02327173169062	1.18275154004107	1	1.80971937029432	1	1	1
0	65>	Mastectomy	pos	>=10-50	0	0	2	1	3	2.72142368240931	high risk	2.98973305954825	BCdeath	2.98973305954825	2.74058863791923	1	2.74058863791923	1	1	1
0	55-64	Mastectomy	neg	NEG	0	1	3	1	3	3.00068446269678	high risk	33.2402464065708	otherdeath	33.2402464065708	33.2402464065708	0	33.2402464065708	0	0	0
0	65>	Mastectomy	pos	NEG	0	1	3	2	0	0	high risk	6.94592744695414	deathaftermeta	6.94592744695414	4.29568788501027	1	4.29568788501027	1	1	1
0	65>	Mastectomy	neg	>=10-50	0	0	1	1	0	0	low risk	15.8384668035592	unknowndeath	15.8384668035592	15.8384668035592	0	15.8384668035592	0	0	0
0	55-64	Breast conserving	neg	>50	NA	1	2	1	0	0	ultralow	16.703627652293	otherdeath	16.703627652293	16.703627652293	0	16.703627652293	0	0	0
0	55-64	Mastectomy	pos	NA	NA	1	3	1	0	0	high risk	1.54688569472964	BCdeath	1.54688569472964	1.19917864476386	1	1.19917864476386	1	1	1
0	55-64	Breast conserving	pos	NA	NA	0	1	2	3	1.42915811088296	low risk	21.6043805612594	alive	7.89048596851472	7.89048596851472	0	7.89048596851472	0	0	0
0	<55	Mastectomy	neg	NA	NA	1	3	2	3	2.92402464065708	high risk	21.5687885010267	alive	21.5687885010267	21.5687885010267	0	21.5687885010267	0	0	0
0	55-64	Breast conserving	neg	>50	0	1	3	2	3	2.96235455167693	high risk	8.08761122518823	otherdeath	8.08761122518823	3.27994524298426	1	3.27994524298426	1	0	0
0	55-64	Mastectomy	pos	NEG	20	0	1	1	3	3.46338124572211	low risk	33.056810403833	otherdeath	33.056810403833	33.056810403833	0	33.056810403833	0	0	0
0	65>	Mastectomy	pos	>50	5	0	2	1	0	0	high risk	7.29363449691992	BCdeath	7.29363449691992	3.87132101300479	1	3.92060232717317	1	1	1
0	55-64	Mastectomy	neg	>=10-50	0	0	2	1	3	2.93771389459274	high risk	21.4318959616701	alive	2.92676249144422	2.92676249144422	0	2.92676249144422	0	0	0
0	65>	Mastectomy	neg	>50	0	0	1	2	1	0.939082819986311	ultralow	9.35797399041752	unknowndeath	9.35797399041752	9.35797399041752	0	9.35797399041752	0	0	0
0	65>	Mastectomy	neg	>50	0	0	1	2	1	0.0492813141683778	high risk	0.0492813141683778	BCdeath	0.0492813141683778	0.0492813141683778	1	0.0492813141683778	1	1	1
0	55-64	Mastectomy	neg	>50	10	0	2	2	3	3.29637234770705	ultralow	17.2758384668036	otherdeath	17.2758384668036	14.2532511978097	1	14.2532511978097	1	0	0
0	55-64	Mastectomy	neg	NA	NA	0	1	2	3	3.21697467488022	low risk	11.3976728268309	otherdeath	5.1854893908282	5.1854893908282	0	5.1854893908282	0	0	0
0	65>	Breast conserving	neg	>50	0	1	3	2	1	1.10335386721424	low risk	7.09377138945927	BCdeath	7.09377138945927	5.47296372347707	1	5.47296372347707	1	1	1
0	65>	Mastectomy	neg	NEG	0	1	2	3	3	2.99247091033539	high risk	7.85763175906913	otherdeath	7.85763175906913	7.85763175906913	0	7.85763175906913	0	0	0
0	55-64	Breast conserving	neg	>50	0	1	2	2	0	0	low risk	8.99110198494182	deathaftermeta	8.99110198494182	5.98220396988364	1	5.98220396988364	1	1	1
1	55-64	Mastectomy	neg	NEG	30	1	3	2	1	1.3223819301848	high risk	20.8049281314168	alive	20.8049281314168	20.8049281314168	0	20.8049281314168	0	0	0
1	55-64	Breast conserving	pos	NEG	0	0	2	1	1	1.07323750855578	low risk	17.0403832991102	unknowndeath	17.0403832991102	17.0403832991102	0	17.0403832991102	0	0	0
1	65>	Mastectomy	neg	NA	0	0	1	2	3	3.19780971937029	ultralow	20.8952772073922	alive	20.8952772073922	20.8952772073922	0	20.8952772073922	0	0	0
1	65>	Mastectomy	neg	>50	0	1	3	2	0	0	high risk	4.99110198494182	BCdeath	4.99110198494182	4.80766598220397	1	4.80766598220397	1	1	1
1	<55	Mastectomy	pos	>50	0	1	3	2	1	1.00205338809035	high risk	17.4017796030116	otherdeath	17.4017796030116	17.4017796030116	0	17.4017796030116	0	0	0
1	65>	Mastectomy	pos	>=10-50	0	1	3	2	1	0.479123887748118	high risk	9.87542778918549	otherdeath	9.87542778918549	9.87542778918549	0	9.87542778918549	0	0	0
1	55-64	Breast conserving	neg	>=10-50	NA	1	3	1	1	0.20807665982204	high risk	20.4845995893224	alive	20.4845995893224	20.4845995893224	0	20.4845995893224	0	0	0
1	55-64	Mastectomy	pos	>50	0	0	2	2	1	5.05407255304586	ultralow	26.1273100616016	otherdeath	26.1273100616016	26.1273100616016	0	26.1273100616016	0	0	0
1	65>	Mastectomy	pos	NEG	0	1	3	3	3	2.96509240246407	low risk	5.59890485968515	otherdeath	5.59890485968515	5.59890485968515	0	5.59890485968515	0	0	0
1	65>	Mastectomy	pos	NEG	5	1	2	1	1	1.72484599589322	low risk	8.43805612594114	unknowndeath	8.43805612594114	8.43805612594114	0	8.43805612594114	0	0	0
1	55-64	Mastectomy	pos	NEG	0	1	2	2	3	2.26146475017112	high risk	3.29089664613279	BCdeath	3.29089664613279	2.26146475017112	1	2.26146475017112	1	1	1
1	65>	Mastectomy	neg	>50	0	0	2	2	1	1.00479123887748	low risk	20.0219028062971	alive	20.0219028062971	20.0219028062971	0	20.0219028062971	0	0	0
1	65>	Mastectomy	neg	>=10-50	0	0	2	2	1	1.03490759753593	high risk	13.7056810403833	deathaftermeta	13.7056810403833	5.1854893908282	1	5.1854893908282	1	1	1
1	55-64	Breast conserving	pos	>50	5	0	1	2	3	3.00068446269678	ultralow	20.9856262833676	deathaftermeta	20.9856262833676	8.46269678302533	1	8.46269678302533	1	1	1
1	65>	Mastectomy	neg	NEG	30	1	3	2	0	0	low risk	7.85215605749487	otherdeath	7.85215605749487	7.85215605749487	0	7.85215605749487	0	0	0
1	55-64	Breast conserving	pos	>50	NA	1	3	2	1	1.22108145106092	high risk	15.0609171800137	otherdeath	15.0609171800137	6.74880219028063	1	15.0609171800137	0	0	0
1	55-64	Breast conserving	neg	NEG	5	1	3	2	0	0	high risk	8.19438740588638	deathaftermeta	8.19438740588638	5.84531143052704	1	5.84531143052704	1	1	1
1	65>	Breast conserving	neg	>50	0	0	2	2	1	1.00479123887748	low risk	14.5352498288843	otherdeath	14.5352498288843	14.5352498288843	0	14.5352498288843	0	0	0
1	55-64	Mastectomy	pos	NEG	NA	0	2	2	3	2.9596167008898	low risk	9.19644079397673	otherdeath	9.19644079397673	9.19644079397673	0	9.19644079397673	0	0	0
1	55-64	Breast conserving	pos	NEG	0	0	1	2	1	1.07323750855578	low risk	30.4558521560575	otherdeath	30.4558521560575	30.4558521560575	0	30.4558521560575	0	0	0
1	55-64	Breast conserving	neg	NEG	0	0	1	1	0	0	ultralow	2.97330595482546	otherdeath	2.97330595482546	2.97330595482546	0	2.97330595482546	0	0	0
1	65>	Mastectomy	pos	>=10-50	0	0	2	2	1	1.01300479123888	high risk	14.8309377138946	unknowndeath	14.8309377138946	14.8309377138946	0	14.8309377138946	0	0	0
1	65>	Breast conserving	pos	NEG	0	1	3	2	1	1.00479123887748	high risk	18.5790554414784	otherdeath	18.5790554414784	18.5790554414784	0	18.5790554414784	0	0	0
1	55-64	Breast conserving	neg	>50	0	0	1	1	3	3.00068446269678	ultralow	17.1252566735113	unknowndeath	17.1252566735113	17.1252566735113	0	17.1252566735113	0	0	0
1	55-64	Mastectomy	neg	>50	0	0	1	2	0	3.3347022587269	low risk	31.0280629705681	alive	1.3990417522245	1.3990417522245	0	1.3990417522245	0	0	0
1	65>	Mastectomy	neg	>50	10	0	1	2	0	0	high risk	22.2943189596167	otherdeath	22.2943189596167	22.2943189596167	0	22.2943189596167	0	0	0
1	55-64	Breast conserving	neg	NEG	0	1	2	2	1	0.960985626283368	high risk	13.4565366187543	unknowndeath	13.4565366187543	13.4565366187543	0	13.4565366187543	0	0	0
1	55-64	Breast conserving	pos	>50	10	1	2	2	3	3.0280629705681	low risk	16.2628336755647	BCdeath	16.2628336755647	6.51060917180014	1	9.14442162902122	1	1	1
1	65>	Mastectomy	neg	NEG	5	1	3	2	3	1.42915811088296	high risk	1.67282683093771	BCdeath	1.67282683093771	1.42368240930869	1	1.42368240930869	1	1	1
1	55-64	Mastectomy	pos	NEG	0	1	3	2	3	3.08829568788501	high risk	15.3812457221081	otherdeath	11.0908053844399	15.3812457221081	0	11.0908053844399	0	0	0
1	65>	Mastectomy	pos	NEG	0	0	2	2	3	3.06639288158795	high risk	20.8158795345654	otherdeath	20.8158795345654	20.8158795345654	0	20.8158795345654	0	0	0
1	65>	Mastectomy	pos	NEG	10	1	3	2	3	3.09650924024641	high risk	10.8008213552361	unknowndeath	10.8008213552361	10.8008213552361	0	10.8008213552361	0	0	0
1	65>	Mastectomy	pos	>50	0	1	3	2	3	3.04175222450376	low risk	21.6618754277892	otherdeath	21.6618754277892	21.6618754277892	0	21.6618754277892	0	0	0
1	55-64	Mastectomy	neg	>=10-50	0	0	1	3	1	0.835044490075291	high risk	23.5044490075291	otherdeath	8.21902806297057	8.21902806297057	0	8.21902806297057	0	0	0
1	65>	Mastectomy	pos	>=10-50	0	1	2	2	3	3.26078028747433	low risk	17.3744010951403	otherdeath	17.3744010951403	17.3744010951403	0	17.3744010951403	0	0	0
1	65>	Mastectomy	pos	NEG	0	0	1	2	1	1.08966461327858	low risk	16.3887748117728	otherdeath	16.3887748117728	16.3887748117728	0	16.3887748117728	0	0	0
1	65>	Mastectomy	neg	NEG	0	0	1	2	0	0	low risk	22.6803559206023	otherdeath	22.6803559206023	22.6803559206023	0	22.6803559206023	0	0	0
1	55-64	Mastectomy	pos	>=10-50	0	0	1	3	3	3.08555783709788	low risk	11.2689938398357	deathaftermeta	11.2689938398357	8.37234770704997	1	8.37234770704997	1	1	1
1	55-64	Breast conserving	neg	>=10-50	5	0	1	1	0	0	low risk	27.6659822039699	otherdeath	27.6659822039699	27.6659822039699	0	27.6659822039699	0	0	0
1	65>	Mastectomy	pos	NEG	0	0	2	2	3	3.06913073237509	ultralow	25.5934291581109	otherdeath	25.5934291581109	25.5934291581109	0	25.5934291581109	0	0	0
1	65>	Breast conserving	neg	NEG	0	1	2	2	1	1.90280629705681	high risk	17.7029431895962	alive	17.7029431895962	17.7029431895962	0	17.7029431895962	0	0	0
1	65>	Breast conserving	neg	NEG	20	1	2	1	3	3.0280629705681	low risk	18.5681040383299	otherdeath	18.5681040383299	18.5681040383299	0	18.5681040383299	0	0	0
1	<55	Mastectomy	pos	>=10-50	0	0	1	2	3	3.29089664613279	low risk	29.2594113620808	BCdeath	8.65982203969884	8.65982203969884	0	8.65982203969884	0	0	1
1	65>	Breast conserving	neg	>=10-50	10	1	1	1	3	2.95687885010267	low risk	10.1656399726215	unknowndeath	10.1656399726215	10.1656399726215	0	10.1656399726215	0	0	0
1	55-64	Breast conserving	neg	>=10-50	0	1	3	2	0	0	high risk	29.0239561943874	alive	29.0239561943874	29.0239561943874	0	29.0239561943874	0	0	0
1	65>	Mastectomy	pos	NEG	0	0	2	1	1	1.03490759753593	low risk	3.33744010951403	unknowndeath	3.33744010951403	3.33744010951403	0	3.33744010951403	0	0	0
1	55-64	Mastectomy	neg	NA	NA	0	1	2	0	0	low risk	28.0109514031485	otherdeath	28.0109514031485	28.0109514031485	0	28.0109514031485	0	0	0
1	55-64	Breast conserving	neg	NA	NA	0	1	1	0	0	low risk	29.1964407939767	alive	29.1964407939767	29.1964407939767	0	29.1964407939767	0	0	0
1	55-64	Breast conserving	pos	>50	0	1	2	2	3	3.00342231348392	high risk	12.1560574948665	deathaftermeta	12.1560574948665	7.63586584531143	1	7.63586584531143	1	1	1
1	65>	Breast conserving	neg	NEG	0	0	1	2	1	0.928131416837782	ultralow	10.3956194387406	otherdeath	4.3668720054757	4.3668720054757	0	4.3668720054757	0	0	0
1	<55	Mastectomy	pos	NEG	0	1	1	1	1	1.0321697467488	low risk	1.81519507186858	unknowndeath	1.81519507186858	1.81519507186858	0	1.81519507186858	0	0	0
1	55-64	Breast conserving	neg	>50	5	0	1	1	0	0	low risk	16.8952772073922	alive	16.8952772073922	16.8952772073922	0	16.8952772073922	0	0	0
1	65>	Mastectomy	neg	NEG	NA	0	1	2	1	1.02669404517454	high risk	7.67145790554415	otherdeath	7.67145790554415	7.67145790554415	0	7.67145790554415	0	0	0
1	55-64	Breast conserving	pos	>=10-50	10	0	1	1	3	3.34839151266256	ultralow	16.8049281314168	alive	16.8049281314168	16.8049281314168	0	16.8049281314168	0	0	0
1	<55	Breast conserving	pos	>50	0	0	1	2	1	1.07323750855578	ultralow	28.4517453798768	alive	10.7679671457906	10.7679671457906	0	10.7679671457906	0	0	0
1	<55	Mastectomy	pos	>=10-50	30	1	3	2	1	1.01848049281314	low risk	15.1430527036277	unknowndeath	15.1430527036277	15.1430527036277	0	15.1430527036277	0	0	0
1	55-64	Breast conserving	pos	NEG	0	0	2	1	3	3.15400410677618	high risk	12.3011635865845	BCdeath	12.3011635865845	6.45037645448323	1	11.3620807665982	1	1	1
1	65>	Mastectomy	neg	NEG	20	1	3	NA	0	0	high risk	2.56262833675565	otherdeath	2.3025325119781	2.3025325119781	0	2.3025325119781	0	0	0
1	65>	Mastectomy	pos	NEG	NA	1	3	2	1	0.999315537303217	low risk	4.96098562628337	otherdeath	4.96098562628337	4.39151266255989	1	4.39151266255989	1	0	0
1	65>	Mastectomy	pos	NEG	0	0	2	3	1	0.950034223134839	low risk	27.7535934291581	otherdeath	27.7535934291581	27.7535934291581	0	27.7535934291581	0	0	0
1	65>	Mastectomy	pos	>50	10	0	2	2	3	2.99794661190965	low risk	4.34223134839151	unknowndeath	4.34223134839151	4.34223134839151	0	4.34223134839151	0	0	0
1	55-64	Breast conserving	neg	NEG	0	1	3	1	0	0	high risk	13.4866529774127	otherdeath	8.66255989048597	8.66255989048597	0	8.66255989048597	0	0	0
1	55-64	Mastectomy	pos	NA	NA	NA	3	2	3	3.00068446269678	low risk	27.7891854893908	alive	27.7891854893908	27.7891854893908	0	27.7891854893908	0	0	0
1	65>	Mastectomy	neg	NA	NA	0	1	2	1	0.867898699520876	low risk	8.99657768651609	otherdeath	8.99657768651609	8.99657768651609	0	8.99657768651609	0	0	0
1	55-64	Mastectomy	neg	>50	NA	1	2	2	0	0	high risk	27.7700205338809	alive	27.7700205338809	27.7700205338809	0	27.7700205338809	0	0	0
1	55-64	Mastectomy	neg	NEG	0	0	2	2	3	3.15400410677618	low risk	16.1998631074606	alive	16.1998631074606	16.1998631074606	0	16.1998631074606	0	0	0
1	55-64	Mastectomy	neg	>=10-50	0	1	3	2	3	2.88843258042437	low risk	12.5995893223819	unknowndeath	12.5995893223819	12.5995893223819	0	12.5995893223819	0	0	0
1	65>	Mastectomy	neg	NEG	0	1	3	1	0	0	low risk	7.92881587953457	otherdeath	7.92881587953457	7.92881587953457	0	7.92881587953457	0	0	0
1	65>	Breast conserving	pos	NEG	0	1	3	2	1	1.07323750855578	high risk	6.09445585215606	otherdeath	6.09445585215606	6.09445585215606	0	6.09445585215606	0	0	0
1	65>	Breast conserving	neg	>=10-50	0	1	3	2	3	3.11019849418207	low risk	20.5612594113621	unknowndeath	20.5612594113621	20.5612594113621	0	20.5612594113621	0	0	0
1	55-64	Breast conserving	pos	NA	NA	0	1	2	0	2.0807665982204	high risk	7.86310746064339	deathaftermeta	7.86310746064339	3.88774811772758	1	3.88774811772758	1	1	1
1	55-64	Mastectomy	neg	NA	NA	0	1	NA	1	0.944558521560575	low risk	27.2772073921971	alive	27.2772073921971	27.2772073921971	0	27.2772073921971	0	0	0
1	55-64	Mastectomy	neg	>50	0	1	2	3	1	0.908966461327858	ultralow	27.1485284052019	alive	27.1485284052019	27.1485284052019	0	27.1485284052019	0	0	0
1	55-64	Breast conserving	neg	>50	10	0	1	2	1	1.14168377823409	ultralow	27.4551676933607	alive	27.4551676933607	20.4435318275154	1	27.4551676933607	0	0	0
1	55-64	Mastectomy	neg	NEG	0	0	1	1	3	3.01711156741958	low risk	20.6817248459959	otherdeath	20.6817248459959	20.6817248459959	0	20.6817248459959	0	0	0
1	65>	Breast conserving	neg	>=10-50	0	1	2	1	0	0	high risk	26.2915811088296	otherdeath	26.2915811088296	26.2915811088296	0	26.2915811088296	0	0	0
1	65>	Mastectomy	neg	>=10-50	0	0	2	1	1	0	low risk	14.8966461327858	otherdeath	14.8966461327858	8.59411362080767	1	8.59411362080767	1	0	0
1	55-64	Mastectomy	neg	>50	5	0	2	2	0	0.766598220396988	low risk	15.4223134839151	alive	15.4223134839151	15.4223134839151	0	15.4223134839151	0	0	0
1	65>	Mastectomy	neg	>=10-50	0	0	1	2	3	2.93497604380561	ultralow	19.9288158795346	otherdeath	19.9288158795346	19.9288158795346	0	19.9288158795346	0	0	0
1	65>	Breast conserving	neg	>50	0	0	2	1	3	2.34086242299795	low risk	15.5455167693361	unknowndeath	15.5455167693361	15.5455167693361	0	15.5455167693361	0	0	0
1	65>	Mastectomy	neg	>50	NA	0	2	2	1	1.07323750855578	high risk	11.2662559890486	unknowndeath	11.2662559890486	11.2662559890486	0	11.2662559890486	0	0	0
1	65>	Breast conserving	neg	NEG	0	1	3	2	0	0	high risk	9.90006844626968	otherdeath	9.90006844626968	9.90006844626968	0	9.90006844626968	0	0	0
1	55-64	Breast conserving	neg	NEG	0	1	3	2	1	0.810403832991102	high risk	2.83641341546886	BCdeath	2.83641341546886	0.804928131416838	1	0.804928131416838	1	1	1
1	55-64	Breast conserving	neg	>50	0	0	1	2	0	0	ultralow	11.4962354551677	BCdeath	11.4962354551677	11.378507871321	1	11.378507871321	1	1	1
1	65>	Mastectomy	neg	NEG	0	0	2	2	0	0	ultralow	18.2231348391513	otherdeath	18.2231348391513	18.2231348391513	0	18.2231348391513	0	0	0
1	<55	Breast conserving	neg	NA	0	0	1	2	1	1.23203285420945	ultralow	14.0999315537303	otherdeath	14.0999315537303	14.0999315537303	0	14.0999315537303	0	0	0
1	55-64	Mastectomy	neg	NEG	0	0	2	1	0	0	high risk	4.41889117043121	BCdeath	4.41889117043121	4.13963039014374	1	4.13963039014374	1	1	1
